# Supplementary material for: High-Mobility All-Transparent TFTs with Dual-Functional Amorphous IZTO for Channel and Transparent Conductive Electrodes
Source: Materials (Basel). 2025 Jan 7;18(2):216. doi: 10.3390/ma18020216 (PMC11766526; doi:10.3390/ma18020216)
Supplement: Supplementary file 1 [file materials-18-00216-s001.zip]

Archive with 1 entries (1 files):
- materials-3380445-supplementary.pdf
